# Supplementary material for: Exploring immunological alterations of B cells in peripheral immunity via single-cell RNA sequencing: insights into primary membranous nephropathy
Source: Front Immunol. 2025 Aug 19;16:1622395. doi: 10.3389/fimmu.2025.1622395 (PMC12401916; doi:10.3389/fimmu.2025.1622395)
Supplement: Supplementary Table 1 — Differentially expressed genes in B cells. [file Table1.xlsx]

## Sheet: Sheet1
	logFC	logCPM	PValue	FDR	change	celltype
BUD31	7.60997	6.94536	1.18519e-08	8.79656e-05	up	plasma
HIST1H4C	7.96478	7.25101	1.54298e-08	8.79656e-05	up	plasma
ATPAF1	7.2498	6.60565	2.53013e-07	0.000961619	up	plasma
TIMM9	7.19186	6.57894	4.87087e-07	0.00138844	up	plasma
UBAP1	7.18299	6.55797	9.43741e-07	0.00215211	up	plasma
ADAR	1.27758	8.26575	1.36747e-06	0.00259865	up	plasma
ELOB	1.47195	7.93088	1.72896e-06	0.00281623	up	plasma
GOPC	7.22427	6.59042	2.52248e-06	0.00359517	up	plasma
CIAO2A	2.50823	7.31181	4.38233e-06	0.00555192	up	plasma
DHFR	7.09971	6.48912	5.55013e-06	0.00632826	up	plasma
ARHGAP15	2.83729	7.08761	6.44367e-06	0.00667916	up	plasma
COX15	6.82349	6.25595	8.30183e-06	0.00739228	up	plasma
POC1B	6.84836	6.27055	8.42832e-06	0.00739228	up	plasma
GADD45A	6.76208	6.20511	9.10852e-06	0.00741824	up	plasma
HIST1H1E	6.78883	6.22656	1.08266e-05	0.00799346	up	plasma
NACC1	6.97207	6.37744	1.12169e-05	0.00799346	up	plasma
OTUB1	2.35411	7.38362	1.45019e-05	0.00972652	up	plasma
PSMC1	1.86675	7.39729	2.38847e-05	0.0140539	up	plasma
USP39	6.9059	6.30851	2.3954e-05	0.0140539	up	plasma
UBE2S	7.07825	6.45896	2.65028e-05	0.0140539	up	plasma
HMGB3	6.60973	6.07491	2.70652e-05	0.0140539	up	plasma
TRIM5	6.60371	6.07112	2.71168e-05	0.0140539	up	plasma
AC104794.2	-6.44363	4.54244	2.96639e-05	0.0140855	down	plasma
SENP1	6.65948	6.11791	3.01166e-05	0.0140855	up	plasma
ZNF431	6.71454	6.15984	3.08837e-05	0.0140855	up	plasma
CXorf56	6.77702	6.21421	3.70586e-05	0.0160795	up	plasma
RPS6KA5	-2.51173	6.20743	3.81203e-05	0.0160795	down	plasma
ANAPC1	6.74824	6.19887	4.10004e-05	0.0160795	up	plasma
HDDC3	6.57953	6.05259	4.23447e-05	0.0160795	up	plasma
AC010422.3	-1.77357	7.28299	4.32958e-05	0.0160795	down	plasma
DHX9	1.74617	7.46083	4.37174e-05	0.0160795	up	plasma
CTNNBL1	6.54634	6.0264	5.01367e-05	0.0173474	up	plasma
SNRNP200	1.51181	7.58503	5.02073e-05	0.0173474	up	plasma
GGCT	6.55774	6.03519	5.42979e-05	0.0178001	up	plasma
RARA	6.67132	6.13404	5.58941e-05	0.0178001	up	plasma
DHX38	6.57521	6.05056	5.6201e-05	0.0178001	up	plasma
CENPF	6.55221	6.03008	6.31738e-05	0.0190741	up	plasma
ITGA4	1.07224	8.33524	6.35693e-05	0.0190741	up	plasma
MYO1G	6.82724	6.24748	6.95684e-05	0.0203389	up	plasma
SCAF8	6.41355	5.92081	7.21007e-05	0.0205496	up	plasma
FA2H	6.88927	6.29359	7.38934e-05	0.0205496	up	plasma
NT5C3A	1.41431	7.70412	8.45121e-05	0.022943	up	plasma
RANBP6	6.5539	6.03175	8.96146e-05	0.02336	up	plasma
ASPM	6.57777	6.04817	9.0988e-05	0.02336	up	plasma
RNF6	6.79146	6.20962	9.21944e-05	0.02336	up	plasma
CDK7	6.61539	6.05794	0.000106666	0.0264392	up	plasma
STMN1	2.89586	6.7805	0.000110672	0.0268487	up	plasma
SNX29	6.59507	6.06826	0.00011989	0.0284788	up	plasma
FTSJ3	6.58682	6.06194	0.000126674	0.0293542	up	plasma
STMP1	1.5216	7.47665	0.000128724	0.0293542	up	plasma
BOLA3	6.70415	6.16676	0.000136524	0.0305225	up	plasma
HTT	6.33007	5.85436	0.000145582	0.0313261	up	plasma
ARV1	6.4681	5.95323	0.000150367	0.0313261	up	plasma
MBD5	6.57685	6.06579	0.000150582	0.0313261	up	plasma
RNPS1	1.44136	7.64255	0.000154532	0.0313261	up	plasma
XRCC6	1.28188	7.72094	0.000156849	0.0313261	up	plasma
USP1	2.09728	6.95887	0.000158347	0.0313261	up	plasma
MTRNR2L8	3.11929	6.97335	0.00015935	0.0313261	up	plasma
AC234772.2	-6.02696	4.33788	0.000170999	0.0330463	down	plasma
SRP9	1.37154	7.71199	0.000210438	0.0399902	up	plasma
ABCB8	6.27707	5.8148	0.000232229	0.0426667	up	plasma
ATP8A1	6.55657	6.0323	0.000235498	0.0426667	up	plasma
STAT1	1.36439	7.71244	0.000235748	0.0426667	up	plasma
ABCF2	6.24981	5.79203	0.000256137	0.0449402	up	plasma
SLC25A40	6.35771	5.87361	0.000256193	0.0449402	up	plasma
GFM1	6.50667	6.02714	0.000288027	0.0497589	up	plasma
AC010422.3	-2.24	6.78	2.57e-07	0.000611	down	Regulatory_B_Cell
AIF1	1.12	7.75	2.48e-05	0.0144	up	Regulatory_B_Cell
ALDH2	1.57	7.18	0.000147	0.0433	up	Regulatory_B_Cell
AP1G2	-0.962	7.79	1.48e-05	0.0107	down	Regulatory_B_Cell
AP1S2	0.623	8.32	0.000124	0.0394	up	Regulatory_B_Cell
APLP2	0.981	8.14	4.99e-07	0.000911	up	Regulatory_B_Cell
C5AR1	1.73	7.34	5.77e-06	0.00504	up	Regulatory_B_Cell
CAMK1D	-0.808	7.92	6.05e-05	0.0238	down	Regulatory_B_Cell
CCR1	1.82	6.98	0.000168	0.0479	up	Regulatory_B_Cell
CCZ1B	5.41	5.84	7.98e-05	0.0288	up	Regulatory_B_Cell
CD14	1.58	7.27	5.99e-05	0.0238	up	Regulatory_B_Cell
CD302	1.64	7.28	2.95e-05	0.0153	up	Regulatory_B_Cell
CD36	1.74	7.32	7.53e-06	0.00593	up	Regulatory_B_Cell
CLEC12A	1.79	7.15	3.87e-05	0.0184	up	Regulatory_B_Cell
CLEC7A	1.36	7.38	0.000123	0.0394	up	Regulatory_B_Cell
CLK1	-0.755	8.1	1.88e-05	0.0122	down	Regulatory_B_Cell
CNTLN	5.35	5.81	0.000111	0.0365	up	Regulatory_B_Cell
CORO1C	1.91	7.06	4.19e-05	0.0185	up	Regulatory_B_Cell
CPVL	1.91	7.33	1.18e-06	0.00169	up	Regulatory_B_Cell
CST3	1.45	7.82	3.7e-08	0.000176	up	Regulatory_B_Cell
CSTA	1.72	7.44	1.51e-06	0.00205	up	Regulatory_B_Cell
CXCR4	0.598	8.4	8.32e-05	0.0296	up	Regulatory_B_Cell
DMXL2	2.87	6.47	9.21e-05	0.0316	up	Regulatory_B_Cell
DUSP6	1.68	7.72	7.46e-09	7.08e-05	up	Regulatory_B_Cell
FAM234A	-2.65	5.98	4.07e-05	0.0185	down	Regulatory_B_Cell
FCER1G	0.838	8.09	2.68e-05	0.015	up	Regulatory_B_Cell
FCGR2A	1.47	7.56	4.29e-06	0.00453	up	Regulatory_B_Cell
FCN1	1.65	7.85	3.87e-10	5.86e-06	up	Regulatory_B_Cell
FGL2	1.04	7.86	1.67e-05	0.0114	up	Regulatory_B_Cell
FPR1	1.48	7.27	0.00013	0.0398	up	Regulatory_B_Cell
FXYD1	-2.39	6.07	8.95e-05	0.0315	down	Regulatory_B_Cell
FYB1	0.793	8.29	2.99e-06	0.00328	up	Regulatory_B_Cell
GAS7	1.5	7.27	0.000107	0.0354	up	Regulatory_B_Cell
GOLGA8A	-1.36	7.16	5.96e-05	0.0238	down	Regulatory_B_Cell
GPR18	-1.84	6.63	6.66e-05	0.0253	down	Regulatory_B_Cell
GREM1	-2.76	6.55	4.72e-08	0.000192	down	Regulatory_B_Cell
HBEGF	5.36	5.81	0.000106	0.0354	up	Regulatory_B_Cell
HLA-DQA2	5.49	5.89	5.17e-05	0.0217	up	Regulatory_B_Cell
IFI6	1.76	7.5	3.45e-07	0.000756	up	Regulatory_B_Cell
IGSF6	1.66	7.52	7.94e-07	0.00126	up	Regulatory_B_Cell
KCTD12	2.15	7.43	1.63e-08	0.000116	up	Regulatory_B_Cell
KLF4	1.5	7.39	2.88e-05	0.0152	up	Regulatory_B_Cell
LGALS3	1.12	7.61	0.000137	0.0411	up	Regulatory_B_Cell
LILRB2	1.72	7.41	2.26e-06	0.00272	up	Regulatory_B_Cell
LILRB4	5.83	6.12	6.25e-06	0.00509	up	Regulatory_B_Cell
LINC00926	-0.901	7.93	6.01e-06	0.00504	down	Regulatory_B_Cell
LST1	1.64	7.29	2.54e-05	0.0145	up	Regulatory_B_Cell
MAP4K1	-0.99	7.71	2.42e-05	0.0144	down	Regulatory_B_Cell
METTL9	1.06	7.82	2.11e-05	0.0131	up	Regulatory_B_Cell
MS4A6A	1.65	7.51	1.03e-06	0.00154	up	Regulatory_B_Cell
MYADM	1.02	7.83	3.77e-05	0.0182	up	Regulatory_B_Cell
MYOF	5.42	5.85	7.82e-05	0.0286	up	Regulatory_B_Cell
MYOM2	-2.6	5.84	0.000152	0.0442	down	Regulatory_B_Cell
NPC2	0.963	7.94	2.05e-05	0.013	up	Regulatory_B_Cell
NTMT1	-3.01	5.77	4.17e-05	0.0185	down	Regulatory_B_Cell
PDS5B	1.86	6.94	0.000177	0.0495	up	Regulatory_B_Cell
PILRA	1.9	7.03	6.32e-05	0.0243	up	Regulatory_B_Cell
PLBD1	2.3	7.18	5.43e-07	0.000911	up	Regulatory_B_Cell
PLXDC2	2.2	7.13	2.39e-06	0.00272	up	Regulatory_B_Cell
PPT1	1.27	7.56	4.57e-05	0.0194	up	Regulatory_B_Cell
QRSL1	-1.04	7.63	2.86e-05	0.0152	down	Regulatory_B_Cell
RAD9A	-2.22	6.17	0.000126	0.0394	down	Regulatory_B_Cell
RHEX	-2.39	6.43	4.61e-06	0.00453	down	Regulatory_B_Cell
RICTOR	-1.19	7.37	6.11e-05	0.0238	down	Regulatory_B_Cell
RNASE6	1.29	7.69	5.74e-06	0.00504	up	Regulatory_B_Cell
RNF130	1.17	7.71	2.22e-05	0.0134	up	Regulatory_B_Cell
RPS26	0.648	8.73	2.75e-08	0.000157	up	Regulatory_B_Cell
S100A10	0.747	8.32	5.98e-06	0.00504	up	Regulatory_B_Cell
S100A11	0.708	8.39	4.6e-06	0.00453	up	Regulatory_B_Cell
S100A8	1.21	7.96	1.41e-07	0.000401	up	Regulatory_B_Cell
S100A9	1.08	7.88	7.7e-06	0.00593	up	Regulatory_B_Cell
SDCBP	1.21	7.69	1.68e-05	0.0114	up	Regulatory_B_Cell
SERPINA1	1.09	7.69	7.56e-05	0.028	up	Regulatory_B_Cell
SPECC1	5.56	5.94	3.55e-05	0.0175	up	Regulatory_B_Cell
SYNRG	-1.15	7.66	2.34e-06	0.00272	down	Regulatory_B_Cell
TLR2	2.01	6.87	0.000143	0.0424	up	Regulatory_B_Cell
TMEM176A	2.34	6.92	1.51e-05	0.0107	up	Regulatory_B_Cell
TMEM176B	2.16	7.06	8.46e-06	0.00634	up	Regulatory_B_Cell
TNFAIP2	1.42	7.43	3.98e-05	0.0185	up	Regulatory_B_Cell
TRIQK	5.35	5.8	0.000114	0.0369	up	Regulatory_B_Cell
TYROBP	0.85	8.1	1.74e-05	0.0115	up	Regulatory_B_Cell
VCAN	2.05	7.63	4.11e-10	5.86e-06	up	Regulatory_B_Cell
WBP4	5.53	5.92	4.21e-05	0.0185	up	Regulatory_B_Cell
YBX3	1.15	7.72	2.73e-05	0.015	up	Regulatory_B_Cell
ZBTB32	-2.45	6.05	7.06e-05	0.0265	down	Regulatory_B_Cell
ZNF385A	1.25	7.46	0.000164	0.0472	up	Regulatory_B_Cell
AC010422.3	-1.94	6.97	8.3e-08	0.000263	down	Memory_B_Cell
FCGR2A	2.46	6.81	0.000129	0.0398	up	Memory_B_Cell
RPS26	1.36	9.13	3.83e-07	0.00078	up	Memory_B_Cell
UBE2G1	1.26	7.86	0.000137	0.0411	up	Memory_B_Cell
AC010422.3	-2.04	7.08	1.69e-07	0.000438	down	Naive_B_Cell
GPR85	-3.04	5.67	5.85e-06	0.00504	down	Naive_B_Cell
GREM1	-3.8	6.29	1.8e-06	0.00233	down	Naive_B_Cell
GRINA	-1.08	6.97	0.000181	0.0495	down	Naive_B_Cell
HIST1H4C	1.76	7.18	9.41e-05	0.0319	up	Naive_B_Cell
IFT57	1.05	7.86	5.81e-05	0.0238	up	Naive_B_Cell
RPL26	0.859	8.99	0.000175	0.0494	up	Naive_B_Cell
RPL36A	2.81	6.07	3.31e-05	0.0166	up	Naive_B_Cell
RPS10	3.24	6.7	4.39e-05	0.0189	up	Naive_B_Cell
RPS26	1.93	9.13	6.26e-08	0.000223	up	Naive_B_Cell
SCARNA9	1.82	8.24	5.43e-07	0.000911	up	Naive_B_Cell
