# Supplementary material for: Exploring immunological alterations of B cells in peripheral immunity via single-cell RNA sequencing: insights into primary membranous nephropathy
Source: Front Immunol. 2025 Aug 19;16:1622395. doi: 10.3389/fimmu.2025.1622395 (PMC12401916; doi:10.3389/fimmu.2025.1622395)
Supplement: Supplementary Table 2 — Differentially active TFs between PMN and NC in B cells. [file Table2.xlsx]

## Sheet: Enrichment
Category	Term	Description	LogP	Log(q-value)	Symbols
GO Biological Processes	GO:0045598	regulation of fat cell differentiation	-5.53551	-3.16882	CEBPA,CEBPB,DDIT3,TFE3,ZNF385A
GO Biological Processes	GO:0045667	regulation of osteoblast differentiation	-5.39557	-3.07234	RUNX2,CEBPA,CEBPB,CEBPD,REST
GO Biological Processes	GO:0045600	positive regulation of fat cell differentiation	-5.37964	-3.06053	CEBPA,CEBPB,TFE3,ZNF385A
GO Biological Processes	GO:0045669	positive regulation of osteoblast differentiation	-5.21626	-2.93254	RUNX2,CEBPA,CEBPB,CEBPD
GO Biological Processes	GO:0048568	embryonic organ development	-4.22295	-2.12896	RUNX2,CEBPA,CEBPB,RARA,TP53,MAFB
GO Biological Processes	GO:0002683	negative regulation of immune system process	-3.81785	-1.81388	CEBPA,CEBPB,RARA,SPI1,STAT2,MAFB
GO Biological Processes	GO:0030879	mammary gland development	-3.02064	-1.17454	CEBPB,STAT5A,USF2
GO Biological Processes	GO:0001889	liver development	-2.96279	-1.12352	CEBPA,CEBPB,RARA
GO Biological Processes	GO:0061008	hepaticobiliary system development	-2.93488	-1.09967	CEBPA,CEBPB,RARA
GO Biological Processes	GO:0043009	chordate embryonic development	-2.53282	-0.75426	RUNX2,CEBPA,CEBPB,RARA,TP53
GO Biological Processes	GO:0009792	embryo development ending in birth or egg hatching	-2.47369	-0.709062	RUNX2,CEBPA,CEBPB,RARA,TP53
GO Biological Processes	GO:0022408	negative regulation of cell-cell adhesion	-2.42269	-0.663743	CEBPB,SPI1,KLF4
GO Biological Processes	GO:0050727	regulation of inflammatory response	-2.38077	-0.624067	CEBPA,CEBPB,ELF4,KLF4
GO Biological Processes	GO:0022407	regulation of cell-cell adhesion	-2.15295	-0.420258	CEBPB,RARA,SPI1,KLF4
GO Biological Processes	GO:0140467	integrated stress response signaling	-15.366	-11.4987	CEBPA,CEBPB,CEBPD,DDIT3,FOS,JUN,NFE2,MAFB,IRF8,SPI1,RARA
GO Biological Processes	GO:0140467	integrated stress response signaling	-15.366	-11.4987	CEBPA,CEBPB,CEBPD,DDIT3,FOS,JUN,NFE2,MAFB
GO Biological Processes	GO:1903707	negative regulation of hemopoiesis	-3.10244	-1.24516	CEBPA,RARA,MAFB
GO Biological Processes	GO:0048839	inner ear development	-2.48952	-0.723744	CEBPA,CEBPD,MAFB
GO Biological Processes	GO:0043583	ear development	-2.3321	-0.585378	CEBPA,CEBPD,MAFB
GO Biological Processes	GO:0030097	hemopoiesis	-14.6727	-10.9304	RUNX2,CEBPA,CEBPB,CEBPD,FLI1,FOS,FOSL2,IRF8,PKNOX1,REST,SPI1,STAT5A,TP53,KLF4,MAFB,ZNF385A,ELF4,STAT1
GO Biological Processes	GO:0030097	hemopoiesis	-14.6727	-10.9304	RUNX2,CEBPA,CEBPB,CEBPD,FLI1,FOS,FOSL2,IRF8,PKNOX1,REST,SPI1,STAT5A,TP53,KLF4,MAFB,ZNF385A
GO Biological Processes	GO:0030099	myeloid cell differentiation	-10.6972	-7.41283	CEBPA,CEBPB,FLI1,FOS,FOSL2,IRF8,PKNOX1,SPI1,STAT5A,ZNF385A
GO Biological Processes	GO:0002521	leukocyte differentiation	-9.1667	-6.07756	RUNX2,CEBPA,FOS,FOSL2,IRF8,PKNOX1,SPI1,STAT5A,TP53,MAFB
GO Biological Processes	GO:1903131	mononuclear cell differentiation	-8.46887	-5.48619	RUNX2,CEBPA,FOS,FOSL2,IRF8,PKNOX1,SPI1,TP53,MAFB
GO Biological Processes	GO:0030098	lymphocyte differentiation	-6.57843	-3.95829	RUNX2,FOSL2,IRF8,PKNOX1,SPI1,TP53,MAFB
GO Biological Processes	GO:0030217	T cell differentiation	-6.48225	-3.90126	RUNX2,FOSL2,PKNOX1,SPI1,TP53,MAFB
GO Biological Processes	GO:0042110	T cell activation	-6.27275	-3.71367	RUNX2,ELF4,FOSL2,PKNOX1,SPI1,TP53,MAFB
GO Biological Processes	GO:0046649	lymphocyte activation	-6.23684	-3.68482	RUNX2,ELF4,FOSL2,IRF8,PKNOX1,SPI1,TP53,MAFB
GO Biological Processes	GO:0045321	leukocyte activation	-5.5005	-3.13836	RUNX2,ELF4,FOSL2,IRF8,PKNOX1,SPI1,TP53,MAFB
GO Biological Processes	GO:0001775	cell activation	-4.90028	-2.66981	RUNX2,ELF4,FOSL2,IRF8,PKNOX1,SPI1,TP53,MAFB
GO Biological Processes	GO:0071346	cellular response to type II interferon	-3.56012	-1.61016	IRF8,STAT1,TP53
GO Biological Processes	GO:0034341	response to type II interferon	-3.24855	-1.36952	IRF8,STAT1,TP53
GO Biological Processes	GO:0046651	lymphocyte proliferation	-3.0108	-1.16745	ELF4,FOSL2,TP53
GO Biological Processes	GO:0030183	B cell differentiation	-2.99136	-1.14938	FOSL2,IRF8,TP53
GO Biological Processes	GO:0032943	mononuclear cell proliferation	-2.97223	-1.13161	ELF4,FOSL2,TP53
GO Biological Processes	GO:0070661	leukocyte proliferation	-2.80449	-0.987708	ELF4,FOSL2,TP53
GO Biological Processes	GO:0042113	B cell activation	-2.5277	-0.752664	FOSL2,IRF8,TP53
GO Biological Processes	GO:0006366	transcription by RNA polymerase II	-12.1021	-8.60281	CEBPB,CEBPD,FOS,FOSB,PKNOX1,RARA,RXRA,SPI1,TAF1,TP53,KLF4,KLF13,CEBPA
GO Biological Processes	GO:0006366	transcription by RNA polymerase II	-12.1021	-8.60281	CEBPB,CEBPD,FOS,FOSB,PKNOX1,RARA,RXRA,SPI1,TAF1,TP53,KLF4,KLF13
GO Biological Processes	GO:0006351	DNA-templated transcription	-11.9716	-8.53025	CEBPA,CEBPB,CEBPD,FOS,FOSB,PKNOX1,RARA,RXRA,SPI1,TAF1,TP53,KLF4,KLF13
GO Biological Processes	GO:1902893	regulation of miRNA transcription	-10.6781	-7.41283	FOS,JUN,RARA,REST,SPI1,TP53,KLF4,RUNX2,CEBPB,FOSB,FOSL2,STAT1,STAT2,HDAC2,TFE3,CEBPD,DDIT3,ZNF580,RXRA,USF2,IRF5,IRF8,CEBPA,STAT5A
GO Biological Processes	GO:1902893	regulation of miRNA transcription	-10.6781	-7.41283	FOS,JUN,RARA,REST,SPI1,TP53,KLF4
GO Biological Processes	GO:2000628	regulation of miRNA metabolic process	-10.1097	-6.91144	FOS,JUN,RARA,REST,SPI1,TP53,KLF4
GO Biological Processes	GO:1902895	positive regulation of miRNA transcription	-7.6365	-4.83615	FOS,JUN,SPI1,TP53,KLF4
GO Biological Processes	GO:2000630	positive regulation of miRNA metabolic process	-7.23905	-4.4996	FOS,JUN,SPI1,TP53,KLF4
GO Biological Processes	GO:0062197	cellular response to chemical stress	-6.65007	-4.01323	DDIT3,FOS,HDAC2,JUN,TP53,KLF4,ZNF580
GO Biological Processes	GO:0000302	response to reactive oxygen species	-6.48225	-3.90126	FOS,HDAC2,JUN,STAT1,KLF4,ZNF580
GO Biological Processes	GO:0034599	cellular response to oxidative stress	-5.93256	-3.47316	FOS,HDAC2,JUN,TP53,KLF4,ZNF580
GO Biological Processes	GO:0006979	response to oxidative stress	-5.88579	-3.44355	FOS,HDAC2,JUN,STAT1,TP53,KLF4,ZNF580
GO Biological Processes	GO:0034614	cellular response to reactive oxygen species	-5.71724	-3.31235	FOS,HDAC2,JUN,KLF4,ZNF580
GO Biological Processes	GO:0060395	SMAD protein signal transduction	-5.13488	-2.86235	RUNX2,FOS,JUN
GO Biological Processes	GO:0070848	response to growth factor	-4.89128	-2.66655	RUNX2,DDIT3,FOS,HDAC2,JUN,TP53,KLF4
GO Biological Processes	GO:0071363	cellular response to growth factor stimulus	-4.03017	-1.96679	RUNX2,FOS,HDAC2,JUN,TP53,KLF4
GO Biological Processes	GO:0071560	cellular response to transforming growth factor beta stimulus	-3.97958	-1.93726	FOS,HDAC2,JUN,TP53
GO Biological Processes	GO:0071559	response to transforming growth factor beta	-3.90832	-1.87354	FOS,HDAC2,JUN,TP53
GO Biological Processes	GO:0141091	transforming growth factor beta receptor superfamily signaling pathway	-3.84013	-1.82964	RUNX2,FOS,JUN,TP53
GO Biological Processes	GO:0043065	positive regulation of apoptotic process	-3.74872	-1.75649	DDIT3,IRF8,IRF5,JUN,REST,TP53
GO Biological Processes	GO:0007178	cell surface receptor protein serine/threonine kinase signaling pathway	-3.72971	-1.74513	RUNX2,FOS,JUN,TP53
GO Biological Processes	GO:0071248	cellular response to metal ion	-3.72085	-1.74192	CEBPA,FOS,FOSB,JUN
GO Biological Processes	GO:0043068	positive regulation of programmed cell death	-3.66949	-1.69615	DDIT3,IRF8,IRF5,JUN,REST,TP53
GO Biological Processes	GO:0007179	transforming growth factor beta receptor signaling pathway	-3.32246	-1.42365	FOS,JUN,TP53
GO Biological Processes	GO:0010038	response to metal ion	-2.72586	-0.923025	CEBPA,FOS,FOSB,JUN
GO Biological Processes	GO:0007167	enzyme-linked receptor protein signaling pathway	-2.62434	-0.832597	RUNX2,FOS,JUN,STAT5A,TP53
GO Biological Processes	GO:0042594	response to starvation	-2.36521	-0.611866	DDIT3,FOS,TP53
GO Biological Processes	GO:0031669	cellular response to nutrient levels	-2.26356	-0.524458	FOS,TP53,USF2
GO Biological Processes	GO:0016032	viral process	-2.17995	-0.446202	JUN,TP53,USF2
GO Biological Processes	GO:0071345	cellular response to cytokine stimulus	-6.90427	-4.21307	CEBPA,FOS,IRF8,IRF5,SPI1,STAT1,STAT2,STAT5A,TP53,KLF4
GO Biological Processes	GO:0071417	cellular response to organonitrogen compound	-6.0653	-3.54303	FOS,HDAC2,STAT1,STAT5A,TAF1,TP53,KLF4,BCL11A
GO Biological Processes	GO:0008283	cell population proliferation	-5.9474	-3.47805	RUNX2,CEBPA,CEBPB,DDIT3,ELF4,FOS,FOSL2,STAT1,TP53
GO Biological Processes	GO:0019221	cytokine-mediated signaling pathway	-5.75574	-3.34582	CEBPA,IRF5,SPI1,STAT1,STAT2,STAT5A,TP53
GO Biological Processes	GO:1901699	cellular response to nitrogen compound	-5.61944	-3.24351	FOS,HDAC2,STAT1,STAT5A,TAF1,TP53,KLF4,BCL11A
GO Biological Processes	GO:0014074	response to purine-containing compound	-5.56469	-3.19341	FOS,FOSB,HDAC2,STAT1,TAF1
GO Biological Processes	GO:0046683	response to organophosphorus	-4.34015	-2.22363	FOS,FOSB,STAT1,TAF1
GO Biological Processes	GO:0007259	cell surface receptor signaling pathway via JAK-STAT	-4.19002	-2.10328	STAT1,STAT2,STAT5A
GO Biological Processes	GO:0097696	cell surface receptor signaling pathway via STAT	-4.09157	-2.01197	STAT1,STAT2,STAT5A
GO Biological Processes	GO:0071356	cellular response to tumor necrosis factor	-4.03251	-1.96679	CEBPA,FOS,STAT1,TP53
GO Biological Processes	GO:0031667	response to nutrient levels	-4.03017	-1.96679	DDIT3,FOS,RARA,STAT1,TP53,USF2
GO Biological Processes	GO:0048660	regulation of smooth muscle cell proliferation	-3.85932	-1.83919	JUN,MEF2D,STAT1,KLF4
GO Biological Processes	GO:0034612	response to tumor necrosis factor	-3.77478	-1.77867	CEBPA,FOS,STAT1,TP53
GO Biological Processes	GO:0043434	response to peptide hormone	-3.56869	-1.61697	FOS,STAT1,STAT2,STAT5A,KLF15
GO Biological Processes	GO:0051591	response to cAMP	-3.4999	-1.56032	FOS,FOSB,STAT1
GO Biological Processes	GO:0048661	positive regulation of smooth muscle cell proliferation	-3.32246	-1.42365	JUN,MEF2D,STAT1
GO Biological Processes	GO:0032868	response to insulin	-2.34853	-0.598512	FOS,STAT1,KLF15
GO Biological Processes	GO:0009612	response to mechanical stimulus	-2.34303	-0.595211	FOS,FOSB,STAT1
GO Biological Processes	GO:0071375	cellular response to peptide hormone stimulus	-2.19906	-0.463173	FOS,STAT1,STAT5A
GO Biological Processes	GO:0045637	regulation of myeloid cell differentiation	-8.90518	-5.8618	CEBPB,FOS,RARA,SPI1,STAT1,TFE3,MAFB,KLF13,CEBPA
GO Biological Processes	GO:0045637	regulation of myeloid cell differentiation	-8.90518	-5.8618	CEBPB,FOS,RARA,SPI1,STAT1,TFE3,MAFB,KLF13
GO Biological Processes	GO:1903706	regulation of hemopoiesis	-7.85839	-4.97637	CEBPA,CEBPB,FOS,RARA,SPI1,STAT1,TFE3,MAFB,KLF13
GO Biological Processes	GO:0045646	regulation of erythrocyte differentiation	-6.14244	-3.60421	SPI1,STAT1,MAFB,KLF13
GO Biological Processes	GO:0002761	regulation of myeloid leukocyte differentiation	-5.83123	-3.40129	CEBPB,FOS,RARA,TFE3,MAFB
GO Biological Processes	GO:0045670	regulation of osteoclast differentiation	-5.3553	-3.04431	CEBPB,FOS,TFE3,MAFB
GO Biological Processes	GO:1902105	regulation of leukocyte differentiation	-4.98061	-2.73311	CEBPB,FOS,RARA,SPI1,TFE3,MAFB
GO Biological Processes	GO:0045638	negative regulation of myeloid cell differentiation	-3.37435	-1.45768	RARA,MAFB,KLF13
GO Biological Processes	GO:0009725	response to hormone	-7.66551	-4.85258	FOS,FOSB,FOSL2,RARA,REST,RXRA,STAT1,STAT2,STAT5A,NR2C1,KLF15,JUN,MEF2D,HDAC2,TP53
GO Biological Processes	GO:0009725	response to hormone	-7.66551	-4.85258	FOS,FOSB,FOSL2,RARA,REST,RXRA,STAT1,STAT2,STAT5A,NR2C1,KLF15
GO Biological Processes	GO:0032870	cellular response to hormone stimulus	-6.02074	-3.51518	FOS,FOSB,RARA,REST,RXRA,STAT1,STAT5A,NR2C1
GO Biological Processes	GO:0009410	response to xenobiotic stimulus	-5.42605	-3.09447	FOS,FOSB,FOSL2,HDAC2,REST,STAT1,TP53
GO Biological Processes	GO:0048545	response to steroid hormone	-5.34238	-3.0354	FOS,FOSB,FOSL2,REST,RXRA,NR2C1
GO Biological Processes	GO:0051384	response to glucocorticoid	-4.26375	-2.16485	FOS,FOSB,FOSL2,REST
GO Biological Processes	GO:0031960	response to corticosteroid	-4.01113	-1.95227	FOS,FOSB,FOSL2,REST
GO Biological Processes	GO:0070482	response to oxygen levels	-3.78019	-1.78099	FOS,FOSL2,HDAC2,REST,TP53
GO Biological Processes	GO:0001666	response to hypoxia	-2.94676	-1.11021	FOS,FOSL2,REST,TP53
GO Biological Processes	GO:0036293	response to decreased oxygen levels	-2.87435	-1.05108	FOS,FOSL2,REST,TP53
GO Biological Processes	GO:0061061	muscle structure development	-2.09167	-0.362159	FOS,MEF2D,RARA,REST
GO Biological Processes	GO:0045444	fat cell differentiation	-7.49186	-4.71564	CEBPA,CEBPB,CEBPD,FOSL2,KLF4,MAFB,HDAC2,RARA,KLF15,RXRA,PKNOX1,RUNX2,TP53,ELF4
GO Biological Processes	GO:0045444	fat cell differentiation	-7.49186	-4.71564	CEBPA,CEBPB,CEBPD,FOSL2,KLF4,MAFB
GO Biological Processes	GO:0030855	epithelial cell differentiation	-5.36088	-3.04585	CEBPA,CEBPB,FOSL2,HDAC2,RARA,KLF4,MAFB,KLF15
GO Biological Processes	GO:0032526	response to retinoic acid	-4.68781	-2.51116	HDAC2,RARA,RXRA,KLF4
GO Biological Processes	GO:0007423	sensory organ development	-4.58819	-2.44244	CEBPA,CEBPD,HDAC2,PKNOX1,RARA,KLF4,MAFB
GO Biological Processes	GO:0071300	cellular response to retinoic acid	-3.8356	-1.82964	HDAC2,RARA,KLF4
GO Biological Processes	GO:0048598	embryonic morphogenesis	-3.59712	-1.63832	RUNX2,HDAC2,RARA,TP53,KLF4,MAFB
GO Biological Processes	GO:0009913	epidermal cell differentiation	-3.58553	-1.62851	FOSL2,HDAC2,KLF4,MAFB
GO Biological Processes	GO:0045165	cell fate commitment	-3.20705	-1.33393	RUNX2,RARA,TP53,KLF4
GO Biological Processes	GO:0043588	skin development	-3.05684	-1.20519	FOSL2,HDAC2,KLF4,MAFB
GO Biological Processes	GO:0008544	epidermis development	-2.77681	-0.965152	FOSL2,HDAC2,KLF4,MAFB
GO Biological Processes	GO:0043010	camera-type eye development	-2.77681	-0.965152	HDAC2,PKNOX1,RARA,KLF4
GO Biological Processes	GO:0001654	eye development	-2.57494	-0.78804	HDAC2,PKNOX1,RARA,KLF4
GO Biological Processes	GO:0150063	visual system development	-2.55869	-0.775377	HDAC2,PKNOX1,RARA,KLF4
GO Biological Processes	GO:0048736	appendage development	-2.54729	-0.766356	RUNX2,HDAC2,RARA
GO Biological Processes	GO:0060173	limb development	-2.54729	-0.766356	RUNX2,HDAC2,RARA
GO Biological Processes	GO:0048880	sensory system development	-2.53465	-0.754906	HDAC2,PKNOX1,RARA,KLF4
GO Biological Processes	GO:0032680	regulation of tumor necrosis factor production	-2.52125	-0.747379	ELF4,HDAC2,RARA
GO Biological Processes	GO:1903555	regulation of tumor necrosis factor superfamily cytokine production	-2.48952	-0.723744	ELF4,HDAC2,RARA
GO Biological Processes	GO:0032479	regulation of type I interferon production	-3.02064	-1.17454	IRF8,IRF5,STAT1
GO Biological Processes	GO:0045087	innate immune response	-3.01163	-1.16745	FOSL2,IRF8,IRF5,STAT1,STAT2,TP53
GO Biological Processes	GO:0051607	defense response to virus	-2.07193	-0.343463	IRF5,STAT1,STAT2
GO Biological Processes	GO:0032673	regulation of interleukin-4 production	-4.68532	-2.51116	CEBPB,DDIT3,RARA
GO Biological Processes	GO:0070059	intrinsic apoptotic signaling pathway in response to endoplasmic reticulum stress	-4.68532	-2.51116	CEBPB,DDIT3,TP53
GO Biological Processes	GO:0034976	response to endoplasmic reticulum stress	-3.40966	-1.4852	CEBPB,DDIT3,JUN,TP53
GO Biological Processes	GO:0071216	cellular response to biotic stimulus	-3.27162	-1.38357	DDIT3,IRF8,RARA,TP53
GO Biological Processes	GO:0032649	regulation of type II interferon production	-3.08146	-1.227	DDIT3,IRF8,RARA
GO Biological Processes	GO:0097190	apoptotic signaling pathway	-2.87941	-1.05482	CEBPB,DDIT3,SPI1,TP53
GO Biological Processes	GO:0120161	regulation of cold-induced thermogenesis	-2.80449	-0.987708	CEBPB,DDIT3,TFE3
GO Biological Processes	GO:0097193	intrinsic apoptotic signaling pathway	-2.70972	-0.909376	CEBPB,DDIT3,TP53
GO Biological Processes	GO:0001818	negative regulation of cytokine production	-2.57086	-0.785159	DDIT3,ELF4,RARA,KLF4
GO Biological Processes	GO:2001242	regulation of intrinsic apoptotic signaling pathway	-2.5277	-0.752664	DDIT3,TP53,ZNF385A
GO Biological Processes	GO:0043523	regulation of neuron apoptotic process	-2.21361	-0.476653	CEBPB,DDIT3,TP53
GO Biological Processes	GO:0071407	cellular response to organic cyclic compound	-6.33341	-3.76714	CEBPA,HDAC2,REST,RXRA,STAT1,TAF1,NR2C1,KLF4,TP53
GO Biological Processes	GO:0071407	cellular response to organic cyclic compound	-6.33341	-3.76714	CEBPA,HDAC2,REST,RXRA,STAT1,TAF1,NR2C1,KLF4
GO Biological Processes	GO:0030162	regulation of proteolysis	-3.55799	-1.60977	CEBPA,HDAC2,REST,TAF1,TP53,KLF4
GO Biological Processes	GO:0045862	positive regulation of proteolysis	-2.7721	-0.962918	CEBPA,HDAC2,REST,TAF1
GO Biological Processes	GO:0001819	positive regulation of cytokine production	-6.07815	-3.54665	CEBPB,DDIT3,HDAC2,IRF8,IRF5,RARA,STAT1,ZNF580,FOS,FOSL2
GO Biological Processes	GO:0001819	positive regulation of cytokine production	-6.07815	-3.54665	CEBPB,DDIT3,HDAC2,IRF8,IRF5,RARA,STAT1,ZNF580
GO Biological Processes	GO:0002237	response to molecule of bacterial origin	-5.99782	-3.50767	CEBPB,FOS,FOSL2,HDAC2,IRF8,IRF5,RARA
GO Biological Processes	GO:0032496	response to lipopolysaccharide	-4.96577	-2.72173	CEBPB,FOS,FOSL2,HDAC2,IRF8,RARA
GO Biological Processes	GO:0009617	response to bacterium	-4.03258	-1.96679	CEBPB,FOS,FOSL2,HDAC2,IRF8,IRF5,RARA
GO Biological Processes	GO:0006954	inflammatory response	-2.74736	-0.940766	CEBPB,FOS,FOSL2,IRF5,ZNF580
GO Biological Processes	GO:0060350	endochondral bone morphogenesis	-5.67376	-3.27874	RUNX2,FOSL2,MEF2D,RARA
GO Biological Processes	GO:0060348	bone development	-4.91658	-2.68276	RUNX2,FOSL2,MEF2D,RARA,TP53
GO Biological Processes	GO:0060349	bone morphogenesis	-4.78766	-2.58937	RUNX2,FOSL2,MEF2D,RARA
GO Biological Processes	GO:0051216	cartilage development	-3.8497	-1.8357	RUNX2,FOSL2,MEF2D,RARA
GO Biological Processes	GO:0002062	chondrocyte differentiation	-3.54478	-1.59831	RUNX2,FOSL2,MEF2D
GO Biological Processes	GO:0048705	skeletal system morphogenesis	-3.39528	-1.47247	RUNX2,FOSL2,MEF2D,RARA
GO Biological Processes	GO:0061448	connective tissue development	-3.37396	-1.45768	RUNX2,FOSL2,MEF2D,RARA
GO Biological Processes	GO:0001501	skeletal system development	-3.02084	-1.17454	RUNX2,FOSL2,MEF2D,RARA,TP53
GO Biological Processes	GO:0001649	osteoblast differentiation	-2.88979	-1.06126	RUNX2,FOSL2,MEF2D
GO Biological Processes	GO:0060537	muscle tissue development	-2.69881	-0.89971	FOS,FOSL2,MEF2D,RARA
GO Biological Processes	GO:0001503	ossification	-2.01767	-0.291306	RUNX2,FOSL2,MEF2D
GO Biological Processes	GO:0009299	mRNA transcription	-5.99475	-3.50767	RARA,RXRA,TAF1,TP53,JUN,PKNOX1,MAFB,NR2C1,NR2C2,FOS,HDAC2,IRF8,REST,KLF4,STAT1,USF2,FOXP2
GO Biological Processes	GO:0009299	mRNA transcription	-5.99475	-3.50767	RARA,RXRA,TAF1,TP53
GO Biological Processes	GO:0071396	cellular response to lipid	-5.88487	-3.44355	FOS,HDAC2,IRF8,RARA,REST,RXRA,NR2C1,KLF4
GO Biological Processes	GO:0042789	mRNA transcription by RNA polymerase II	-4.32503	-2.21106	RARA,RXRA,TAF1
GO Biological Processes	GO:0030522	intracellular receptor signaling pathway	-3.73862	-1.75214	RARA,RXRA,NR2C1,NR2C2
GO Biological Processes	GO:0009755	hormone-mediated signaling pathway	-2.88098	-1.05482	RARA,RXRA,NR2C1
GO Biological Processes	GO:0071383	cellular response to steroid hormone stimulus	-2.78007	-0.965853	REST,RXRA,NR2C1
GO Biological Processes	GO:0007584	response to nutrient	-2.7327	-0.928616	RARA,STAT1,USF2
GO Biological Processes	GO:0007420	brain development	-2.31363	-0.568007	RARA,TAF1,TP53,MAFB,FOXP2
GO Biological Processes	GO:0051098	regulation of binding	-2.29467	-0.550138	JUN,RARA,TAF1
GO Biological Processes	GO:0060322	head development	-2.1939	-0.459083	RARA,TAF1,TP53,MAFB,FOXP2
GO Biological Processes	GO:0045596	negative regulation of cell differentiation	-5.92753	-3.47316	CEBPA,DDIT3,RARA,REST,STAT1,TP53,MAFB,KLF13,BCL11A,CEBPB,KLF4
GO Biological Processes	GO:0045596	negative regulation of cell differentiation	-5.92753	-3.47316	CEBPA,DDIT3,RARA,REST,STAT1,TP53,MAFB,KLF13,BCL11A
GO Biological Processes	GO:0010721	negative regulation of cell development	-5.44918	-3.10477	CEBPA,RARA,REST,TP53,MAFB,BCL11A
GO Biological Processes	GO:0008285	negative regulation of cell population proliferation	-4.65	-2.48827	CEBPA,CEBPB,RARA,REST,STAT1,TP53,KLF4,KLF13
GO Biological Processes	GO:0045664	regulation of neuron differentiation	-2.50845	-0.736908	RARA,REST,BCL11A
