# Supplementary material for: Exploring immunological alterations of B cells in peripheral immunity via single-cell RNA sequencing: insights into primary membranous nephropathy
Source: Front Immunol. 2025 Aug 19;16:1622395. doi: 10.3389/fimmu.2025.1622395 (PMC12401916; doi:10.3389/fimmu.2025.1622395)
Supplement: Supplementary Table 3 — GO enrichment analysis of TFs. [file Table3.xlsx]

## Sheet: Sheet1
	FDR	P.Value	logFC	celltype
USF2	1.32163e-11	3.81974e-14	0.645371	Memory_B_Cell
STAT2	7.57886e-11	4.38085e-13	0.617756	Memory_B_Cell
STAT1	2.04271e-09	1.77113e-11	0.573446	Memory_B_Cell
FLI1	2.07499e-08	2.39883e-10	0.540148	Memory_B_Cell
RUNX2	5.73974e-08	9.94659e-10	0.52112	Memory_B_Cell
NR2C2	5.73974e-08	9.95331e-10	0.521111	Memory_B_Cell
RFX5	1.8995e-07	3.84293e-09	0.502403	Memory_B_Cell
USF2	1.21115e-25	3.50043e-28	0.713115	Naive_B_Cell
MXI1	1.37062e-19	7.92265e-22	0.621958	Naive_B_Cell
JUN	6.56176e-16	5.68938e-18	0.559613	Naive_B_Cell
STAT1	1.61111e-05	4.68346e-08	0.871371	Regulatory_B_Cell
MYPOP	1.98178e-05	1.1522e-07	0.845524	Regulatory_B_Cell
HDAC2	4.19084e-05	3.6548e-07	0.811253	Regulatory_B_Cell
STAT2	0.000447466	5.20309e-06	0.726751	Regulatory_B_Cell
IRF5	0.000659878	9.59125e-06	0.705974	Regulatory_B_Cell
REST	0.0014089	2.45738e-05	0.672871	Regulatory_B_Cell
ZNF385A	0.00355189	7.85231e-05	0.62983	Regulatory_B_Cell
FOSL2	0.00355189	8.26021e-05	0.627894	Regulatory_B_Cell
CEBPB	0.00387692	0.000101431	0.619985	Regulatory_B_Cell
MEF2D	0.00424597	0.00013238	0.609592	Regulatory_B_Cell
SPI1	0.00424597	0.000135772	0.608596	Regulatory_B_Cell
RARA	0.00438465	0.000152953	0.603887	Regulatory_B_Cell
MAFB	0.00442397	0.000167185	0.600349	Regulatory_B_Cell
FOS	0.00448793	0.000182648	0.596813	Regulatory_B_Cell
KLF15	0.00481456	0.000209937	0.591209	Regulatory_B_Cell
RXRA	0.00512144	0.000238206	0.586084	Regulatory_B_Cell
CEBPA	0.00526493	0.000260185	0.582479	Regulatory_B_Cell
DDIT3	0.00614096	0.000321329	0.573778	Regulatory_B_Cell
STAT5A	0.00627809	0.000346755	0.570609	Regulatory_B_Cell
CEBPD	0.00637766	0.000370794	0.567808	Regulatory_B_Cell
TAF1	0.00753948	0.000460259	0.558689	Regulatory_B_Cell
ZNF580	0.00761489	0.000486999	-0.556285	Regulatory_B_Cell
KLF13	0.0092008	0.00061517	0.546241	Regulatory_B_Cell
ZNF76	0.0104418	0.000744768	-0.5379	Regulatory_B_Cell
ELF2	0.0104418	0.000758854	0.537076	Regulatory_B_Cell
BCL11A	0.0108643	0.000840742	0.532552	Regulatory_B_Cell
KLF4	0.0108643	0.000852725	0.531925	Regulatory_B_Cell
NFE2	0.0125426	0.00105647	0.522347	Regulatory_B_Cell
FOSB	0.0125426	0.00105737	0.522308	Regulatory_B_Cell
ELF4	0.0127196	0.00110926	0.520146	Regulatory_B_Cell
PKNOX1	0.0132415	0.00122982	0.515461	Regulatory_B_Cell
NHLH1	0.0132415	0.00124885	-0.514761	Regulatory_B_Cell
TCF24	0.0132415	0.00127026	0.513985	Regulatory_B_Cell
IRF8	0.0144479	0.00142799	0.508612	Regulatory_B_Cell
FOXP2	0.0164861	0.00167737	-0.501143	Regulatory_B_Cell
TP53	0.000200682	5.85078e-07	-1.25685	Plasma
SNAI3	0.000684559	3.9916e-06	-1.16016	Plasma
NR2C1	0.0457219	0.000459421	0.881277	Plasma
TFE3	0.0457219	0.0005332	-0.871247	Plasma
